# Supplementary material for: Nanoparticle delivery of microRNA-146a regulates mechanotransduction in lung macrophages and mitigates injury during mechanical ventilation
Source: Nat Commun. 2021 Jan 12;12:289. doi: 10.1038/s41467-020-20449-w (PMC7804938; doi:10.1038/s41467-020-20449-w)
Supplement: Supplementary file 4 — Source Data [file 41467_2020_20449_MOESM4_ESM.xlsx]

## Sheet: Fig 1A
	IL8 fold change
		control								pressure
	Donor 1	0.80857	1.19143	1.02953	0.970469					2.0504	1.53454	1.15395	1.27359
	Donor 2	0.882828	1.05859	1.05859	0.97393	0.952222	1.07385			1.21931	1.21931	1.54919	1.432	1.41114	1.36152
	Donor 3	0.97448	1.03777	0.966255	1.0215					1.3525	1.44129	1.07025	1.1557

## Sheet: Fig 1B
	mIR-146a fold change
		control								pressure
	Donor 1	0.726147	1.37713							2.19619	2.33216
	Donor 2	1.30737	1.09682	0.697372	0.954842	0.542113	1.93187			2.11893	1.06191	1.47087	2.74473	2.64512	6.71165
	Donor 3	0.596668	1.67597	1.04488	0.95705					3.89512	6.44568	0.926588	0.116629

## Sheet: Fig 1C
	IL8 fold change THP1
		control-THP	pressure-THP
		0.955157	1.29415
		1.04974	1.3634
		0.995099	1.63409

## Sheet: Fig 1D
	miR-146a fold change THP1
			control-THP	pressure-THP
			1.02337	2.22427
			0.89917	1.54399
			1.08673	1.61328

## Sheet: Fig 1E
miR-146a in human BAL cells
	no MV	MV-no ards	MV-ARDS
	0.52015	1.74957	1.27191
	2.36526	4.49089	2.08782
	0.937571	3.01467	0.256495
	0.245195	2.57934	0.662963
	1.23285	1.3491	3.82909
	0.291587	2.50013	2.45717
	0.206899	9.52685	6.22037
	0.944092	6.13473	1.15829
	0.08699	0.380772	1.89474
	4.94853	10.6442	0.392836
	2.66106	4.74695
	2.08782
	4.77996
	0.74072
	5.94633

## Sheet: Fig 2A
Differential cell counts
	AM
SB	98.6111	94.9153	98.0583	100	97.4026
VILI	100	97.8723	100	91.5493	89.5522	93.662	93.617	100	84.2975	85.6061
	Neutrophils
SB	0	3.38983	1.94175	0	0
VILI	0	2.12766	0	8.4507	10.4478	4.92958	6.38298	0	14.876	13.6364

## Sheet: Fig 2B
miR-146a levels
	SB	VILI
	1.31768	3.21095
	0.906262	7.17511
	0.74898	19.7393
	0.82245	68.4985
	1.35943	16.7722
		6.69461

## Sheet: Fig 2C
IL6 levels
	SB	VILI
	0	88.6884
	15.6755	79.8168
	6.13978	115.319
	0	138.711
	0	153.081
		140.099

## Sheet: Fig 2D
KC levels
	SB	VILI
	17.9445	114.765
	16.179	67.8914
	35.8819	97.2125
	23.3436	64.8084
	24.7839	77.7573
		78.2711

## Sheet: Fig 2E
BAL protein
	SB	VILI
	0.463949	0.804799
	0.470702	0.93014
	0.307774	1.2177
	0.335057	0.995804
	0.355484	1.41852
		1.19169

[truncated: 61 more sheets: Fig 2F, Fig 2G, Fig 3A, Fig 3B, Fig 3C, Fig 3D, Fig 3E, Fig 3F, Fig 4A, Fig 4B, Fig 4C, Fig 4D, Fig 4E, Fig 4F, Fig 5A, Fig 5B, Fig 5C, Fig 5D, Fig 6C, Fig 6D …]
